# Supplementary material for: Connexin43 Deficiency Leads to Ventricular Arrhythmias by Reprogramming Proline Metabolism
Source: Adv Sci (Weinh). 2026 Jan 31;13(19):e16090. doi: 10.1002/advs.202516090 (PMC13045320; doi:10.1002/advs.202516090)
Supplement: Supplementary file 2 — Supporting File 2: advs74099‐sup‐0002‐Data.zip. [file ADVS-13-e16090-s001.zip]

Archive with 2 entries (2 files):
- Unedited blot and gel images_Final.pdf
- Supporting data values_Final.xlsx
