# Supplementary material for: Connexin43 Deficiency Leads to Ventricular Arrhythmias by Reprogramming Proline Metabolism
Source: Adv Sci (Weinh). 2026 Jan 31;13(19):e16090. doi: 10.1002/advs.202516090 (PMC13045320; doi:10.1002/advs.202516090)
Supplement: Supplementary file 2 — Supporting File 2: advs74099‐sup‐0002‐Data.zip. [file ADVS-13-e16090-s001.zip › Supporting data values_Final.xlsx]

## Sheet: Figure 1D
SR	VA				SR	VA
1.567	2.194			Test for normal distribution					Table Analyzed
1.068	0.709			D'Agostino & Pearson test
0.96	1.41			K2	N too small	8.631			Column B	VA
2.223	0.894			P value		0.0134			vs.	vs.
0.589	0.76			Passed normality test (alpha=0.05)?		No			Column A	SR
	0.527			P value summary		*
	0.934								Mann Whitney test
	0.9125			Anderson-Darling test					P value	0.2844
				A2*	N too small	0.732			Exact or approximate P value?	Exact
				P value		0.033			P value summary	ns
				Passed normality test (alpha=0.05)?		No			Significantly different (P < 0.05)?	No
				P value summary		*			One- or two-tailed P value?	Two-tailed
									Sum of ranks in column A,B	43 , 48
				Shapiro-Wilk test					Mann-Whitney U	12
				W	0.9516	0.8089
				P value	0.7484	0.0356			Difference between medians
				Passed normality test (alpha=0.05)?	Yes	No			Median of column A	1.068, n=5
				P value summary	ns	*			Median of column B	0.9033, n=8
									Difference: Actual	-0.1648
				Kolmogorov-Smirnov test					Difference: Hodges-Lehmann	-0.1655
				KS distance	0.2322	0.3311
				P value	>0.1000	0.0101
				Passed normality test (alpha=0.05)?	Yes	No
				P value summary	ns	*
				Number of values	5	8

## Sheet: Figure 1E
SR	VA			Normality and Lognormality Tests					Unpaired t test
1.631	0.955				SR	VA			Table Analyzed
0.994	1.068			Test for normal distribution
1.425	1.371			D'Agostino & Pearson test					Column B	VA
1.675	1.144			K2	N too small	N too small			vs.	vs.
0.651	1.158			P value					Column A	SR
				Passed normality test (alpha=0.05)?
				P value summary					Unpaired t test
									P value	0.5328
				Anderson-Darling test					P value summary	ns
				A2*	N too small	N too small			Significantly different (P < 0.05)?	No
				P value					One- or two-tailed P value?	Two-tailed
				Passed normality test (alpha=0.05)?					t, df	t=0.6518, df=8
				P value summary
									How big is the difference?
				Shapiro-Wilk test					Mean of column A	1.275
				W	0.8952	0.9551			Mean of column B	1.139
				P value	0.3842	0.7738			Difference between means (B - A) ± SEM	-0.1360 ± 0.2086
				Passed normality test (alpha=0.05)?	Yes	Yes			95% confidence interval	-0.6171 to 0.3451
				P value summary	ns	ns			R squared (eta squared)	0.05043
				Kolmogorov-Smirnov test					F test to compare variances
				KS distance	0.233	0.251			F, DFn, Dfd	8.351, 4, 4
				P value	>0.1000	>0.1000			P value	0.0637
				Passed normality test (alpha=0.05)?	Yes	Yes			P value summary	ns
				P value summary	ns	ns			Significantly different (P < 0.05)?	No
				Number of values	5	5			Data analyzed
									Sample size, column A	5
									Sample size, column B	5

## Sheet: Figure 2D
WT	KO-1	KO-2				WT	KO-1	KO-2				Ordinary one-way ANOVA
1	0.232522	0.0953035			Test for normal distribution							Number of families	1
1	0.337456	0.0518666			D'Agostino & Pearson test							Number of comparisons per family	2
1	0.173228	0.00839741			K2	N too small	N too small	N too small				Alpha	0.05
1	0.0638495	0.00704682			P value
					Passed normality test (alpha=0.05)?							Dunnett's multiple comparisons test	Mean Diff.	95.00% CI of diff.	Below threshold?	Summary	Adjusted P Value	A-?
					P value summary							WT vs. KO-1	0.7982	0.6683 to 0.9282	Yes	****	<0.0001	B	KO-1
												WT vs. KO-2	0.9593	0.8294 to 1.089	Yes	****	<0.0001	C	KO-2
					Anderson-Darling test
					A2*	N too small	N too small	N too small				Test details	Mean 1	Mean 2	Mean Diff.	SE of diff.	n1	n2	q	DF
					P value							WT vs. KO-1	1	0.2018	0.7982	0.04971	4	4	16.06	9
					Passed normality test (alpha=0.05)?							WT vs. KO-2	1	0.04065	0.9593	0.04971	4	4	19.3	9
					P value summary
					Shapiro-Wilk test
					W	Invalid input data	0.9993	0.8725
					P value		0.998	0.3074
					Passed normality test (alpha=0.05)?		Yes	Yes
					P value summary		ns	ns
					Kolmogorov-Smirnov test
					KS distance	N too small	N too small	N too small
					P value
					Passed normality test (alpha=0.05)?
					P value summary
					Number of values	4	4	4

## Sheet: Figure 2F
	Normal	Arrhythmia
WT	93.65	6.35
KO-1	39.53	60.47
KO-2	36.11	63.89

## Sheet: Figure 2G
WT	KO-1	KO-2				WT	KO-1	KO-2		ANOVA summary
69.632	117.397	185.849			Test for normal distribution					Table Analyzed
95.8966	116.486	127.534			D'Agostino & Pearson test					Brown-Forsythe ANOVA test
136.101	103.816	228.667			K2	0.2976	7.993	0.7531		F* (DFn, DFd)	8.525 (2.000, 37.67)
112.917	82.0445	129.314			P value	0.8617	0.0184	0.6862		P value	0.0009
114.583	91.8194	149.376			Passed normality test (alpha=0.05)?	Yes	No	Yes		P value summary	***
79.0728	137.426	173.18			P value summary	ns	*	ns		Significant diff. among means (P < 0.05)?	Yes
52.2	133.464	134.821
90.3333	98.4652	141.06			Anderson-Darling test					Welch's ANOVA test
87.6837	109.078	129.424			A2*	0.2197	0.9546	0.217		W (DFn, DFd)	12.56 (2.000, 27.41)
87.9499	125.678	190.882			P value	0.8037	0.012	0.8098		P value	0.0001
77.7722	106.383	175.695			Passed normality test (alpha=0.05)?	Yes	No	Yes		P value summary	***
112.529	166.89	155.776			P value summary	ns	*	ns		Significant diff. among means (P < 0.05)?	Yes
90.3543	97.5434	111.633
104.714	147.816	93.1673			Shapiro-Wilk test					Data summary
118.805	150.433	98.3048			W	0.9823	0.8424	0.9642		Number of treatments (columns)	3
103.01	231.777	88.7782			P value	0.9748	0.0082	0.7382		Number of values (total)	50
88.794	230.47				Passed normality test (alpha=0.05)?	Yes	No	Yes
					P value summary	ns	**	ns
					Kolmogorov-Smirnov test
					KS distance	0.1279	0.1622	0.09916
					P value	>0.1000	>0.1000	>0.1000		Ordinary one-way ANOVA
					Passed normality test (alpha=0.05)?	Yes	Yes	Yes		Number of families	1
					P value summary	ns	ns	ns		Number of comparisons per family	2
										Alpha	0.05
					Number of values	17	17	16
										Dunnett's T3 multiple comparisons test	Mean Diff.	95.00% CI of diff.	Below threshold?	Summary	Adjusted P Value	A-?
										WT vs. KO-1	-36.74	-64.59 to -8.898	Yes	**	0.0089	B	KO-1
										WT vs. KO-2	-49.16	-75.27 to -23.05	Yes	***	0.0003	C	KO-2
										Test details	Mean 1	Mean 2	Mean Diff.	SE of diff.	n1	n2	t	DF
										WT vs. KO-1	95.43	132.2	-36.74	11.67	17	17	3.15	22.67
										WT vs. KO-2	95.43	144.6	-49.16	10.91	17	16	4.507	22.34

## Sheet: Figure 2H
WT	KO-1	KO-2				WT	KO-1	KO-2			Kruskal-Wallis test
381.571	248.25	174.8			Test for normal distribution						Number of families	1
356.9	246.538	244.167			D'Agostino & Pearson test						Number of comparisons per family	2
270.125	243	121.286			K2	1.767	2.816	3.299			Alpha	0.05
256.125	288.889	273.25			P value	0.4134	0.2446	0.1921
227.125	247.9	178.444			Passed normality test (alpha=0.05)?	Yes	Yes	Yes			Dunn's multiple comparisons test	Mean rank diff.	Significant?	Summary	Adjusted P Value	A-?
462.818	152.4	151.545			P value summary	ns	ns	ns			WT vs. KO-1	16.12	Yes	**	0.0025	B	KO-1
341.429	159.125	262.143									WT vs. KO-2	16.42	Yes	**	0.0024	C	KO-2
354.625	264.2	199.714			Anderson-Darling test
351.333	279.417	267.5			A2*	0.2855	0.8728	0.3745			Test details	Mean rank 1	Mean rank 2	Mean rank diff.	n1	n2	Z
300.333	259.846	156			P value	0.5815	0.0196	0.3718			WT vs. KO-1	36.24	20.12	16.12	17	17	3.224
297.857	275.273	194.429			Passed normality test (alpha=0.05)?	Yes	No	Yes			WT vs. KO-2	36.24	19.81	16.42	17	16	3.234
244.636	140.333	138.125			P value summary	ns	*	ns
249.2	261.727	217.75
297.455	200.1	259			Shapiro-Wilk test
252.5	175.667	280.727			W	0.9657	0.8773	0.9431
305.857	103.5	301.9			P value	0.7403	0.0288	0.3893
182.167	97.875				Passed normality test (alpha=0.05)?	Yes	No	Yes
					P value summary	ns	*	ns
					Kolmogorov-Smirnov test
					KS distance	0.1237	0.2625	0.1609
					P value	>0.1000	0.0029	>0.1000
					Passed normality test (alpha=0.05)?	Yes	No	Yes
					P value summary	ns	**	ns
					Number of values	17	17	16

## Sheet: Figure 2J
	PBS																														ISO
WT	53.2213	71.0331	72.2445	38.1923	91.9894	52.7391	115.698	104.939	92.503	61.839	56.5616	81.1741	65.0624	92.7757	76.4163	95.6633	82.6248	72.0716	102.488	79.5323											110.609	82.7188	86.9814	102.82	101.56	170.653	75.2916	168.648	94.4155	104.863	97.9459	103.723	132.38	126.421	73.9076	127.39	93.8714	126.312	105.211
KO	71.69	132.448	150.615	176.739	90.5872	203.913	147.461	127.122	71.0321	96.3042	73.5104	118.712	97.8297	85.7491	147.79	92.9489	137.318	252.582	151.485	236.514											120.206	108.031	66.5997	202.41	98.0941	93.5905	139.667	144.257	150.273	105.156	64.6871	64.6832	106.88	118.418	115.728	102.323	87.472	126.035	111.54
	WT + PBS	KO + PBS	WT + ISO	KO + ISO				Table Analyzed								Compare cell means regardless of rows and columns
Test for normal distribution
D'Agostino & Pearson test								Two-way ANOVA	Ordinary							Number of families	1
K2	0.1327	3.316	4.706	4.524				Alpha	0.05							Number of comparisons per family	6
P value	0.9358	0.1905	0.0951	0.1041												Alpha	0.05
Passed normality test (alpha=0.05)?	Yes	Yes	Yes	Yes				Source of Variation	% of total variation	P value	P value summary	Significant?
P value summary	ns	ns	ns	ns				Interaction	10.77	0.0015	**	Yes				Uncorrected Fisher's LSD	Mean Diff.	95.00% CI of diff.	Below threshold?	Summary	Individual P Value
								Row Factor	13.6	0.0004	***	Yes
Anderson-Darling test								Column Factor	0.6445	0.4215	ns	No				WT:PBS vs. WT:ISO	-32.34	-54.49 to -10.19	Yes	**	0.0048
A2*	0.1383	0.5797	0.5948	0.3695												WT:PBS vs. KO:PBS	-55.18	-77.33 to -33.03	Yes	****	<0.0001
P value	0.9699	0.1163	0.1063	0.392				ANOVA table	SS	DF	MS	F (DFn, DFd)	P value			WT:PBS vs. KO:ISO	-35.55	-57.70 to -13.40	Yes	**	0.002
Passed normality test (alpha=0.05)?	Yes	Yes	Yes	Yes				Interaction	13500	1	13500	F (1, 76) = 10.92	P=0.0015			WT:ISO vs. KO:PBS	-22.84	-44.99 to -0.6934	Yes	*	0.0434
P value summary	ns	ns	ns	ns				Row Factor	17051	1	17051	F (1, 76) = 13.79	P=0.0004			WT:ISO vs. KO:ISO	-3.217	-25.37 to 18.93	No	ns	0.7731
								Column Factor	807.9	1	807.9	F (1, 76) = 0.6533	P=0.4215			KO:PBS vs. KO:ISO	19.63	-2.524 to 41.77	No	ns	0.0816
Shapiro-Wilk test								Residual	93991	76	1237
W	0.9875	0.9098	0.9117	0.9386
P value	0.9929	0.0631	0.0687	0.2259				Difference between column means								Test details	Mean 1	Mean 2	Mean Diff.	SE of diff.	N1	N2	t	DF
Passed normality test (alpha=0.05)?	Yes	Yes	Yes	Yes				Mean of PBS	105.5
P value summary	ns	ns	ns	ns				Mean of ISO	111.9							WT:PBS vs. WT:ISO	77.94	110.3	-32.34	11.12	20	20	2.908	76
								Difference between means	-6.356							WT:PBS vs. KO:PBS	77.94	133.1	-55.18	11.12	20	20	4.962	76
Kolmogorov-Smirnov test								SE of difference	7.864							WT:PBS vs. KO:ISO	77.94	113.5	-35.55	11.12	20	20	3.197	76
KS distance	0.1094	0.1636	0.1762	0.1192				95% CI of difference	-22.02 to 9.306							WT:ISO vs. KO:PBS	110.3	133.1	-22.84	11.12	20	20	2.054	76
P value	>0.1000	>0.1000	>0.1000	>0.1000												WT:ISO vs. KO:ISO	110.3	113.5	-3.217	11.12	20	20	0.2893	76
Passed normality test (alpha=0.05)?	Yes	Yes	Yes	Yes				Difference between row means								KO:PBS vs. KO:ISO	133.1	113.5	19.63	11.12	20	20	1.765	76
P value summary	ns	ns	ns	ns				Mean of WT	94.11
								Mean of KO	123.3
Number of values	20	20	20	20				Difference between means	-29.2
								SE of difference	7.864
								95% CI of difference	-44.86 to -13.54
								Interaction CI
								Mean diff, A1 - B1	-32.34
								Mean diff, A2 - B2	19.63
								(A1 -B1) - (A2 - B2)	-51.96
								95% CI of difference	-83.29 to -20.64
								(B1 - A1) - (B2 - A2)	51.96
								95% CI of difference	20.64 to 83.29
								Data summary
								Number of columns (Column Factor)	2
								Number of rows (Row Factor)	2
								Number of values	80
[truncated: 1 more columns]

## Sheet: Figure 2K
Table format：Grouped	PBS																														ISO
WT	576.725	433.622	404.293	593.99	390.488	513.174	306.186	345.625	296.176	710.916	660.303	376.014	420.346	348.354	575.394	430.016	437.521	427.263	348.917	466.643											323.303	434.762	437.129	287.272	334.58	228.856	403.724	186.393	317.489	339.364	377.917	375.219	314.332	236.051	475.283	257.774	392.306	229.482	380.791
KO	292.566	215.524	201.755	160.997	287.231	149.838	190.784	288.154	302.531	337.13	340.614	307.89	334.52	367.946	201.322	353.108	248.668	147.42	222.34	122.786											227.361	272.486	333.23	203.228	375.621	390.039	276.337	241.815	268.666	267.567	421.5	436.576	265.511	340.485	288.559	412.188	406.777	205.247	227.682
	WT + PBS	KO + PBS	WT + ISO	KO + ISO
Test for normal distribution								Table Analyzed	APD90
D'Agostino & Pearson test																Compare cell means regardless of rows and columns
K2	2.431	4.245	0.6613	4.121				Two-way ANOVA	Ordinary
P value	0.2965	0.1197	0.7185	0.1274				Alpha	0.05							Number of families	1
Passed normality test (alpha=0.05)?	Yes	Yes	Yes	Yes												Number of comparisons per family	6
P value summary	ns	ns	ns	ns				Source of Variation	% of total variation	P value	P value summary	Significant?				Alpha	0.05
								Interaction	13.63	0.0001	***	Yes
Anderson-Darling test								Row Factor	23.89	<0.0001	****	Yes				Tukey's multiple comparisons test	Mean Diff.	95.00% CI of diff.	Below threshold?	Summary	Adjusted P Value
A2*	0.6017	0.4589	0.1849	0.7444				Column Factor	0.2628	0.5727	ns	No
P value	0.102	0.2353	0.8948	0.0438												WT:PBS vs. WT:ISO	81.32	16.32 to 146.3	Yes	**	0.0082
Passed normality test (alpha=0.05)?	Yes	Yes	Yes	No				ANOVA table	SS	DF	MS	F (DFn, DFd)	P value			WT:PBS vs. KO:PBS	165.9	100.9 to 230.9	Yes	****	<0.0001
P value summary	ns	ns	ns	*				Interaction	101965	1	101965	F (1, 76) = 16.65	P=0.0001			WT:PBS vs. KO:ISO	104.4	39.43 to 169.4	Yes	***	0.0004
								Row Factor	178687	1	178687	F (1, 76) = 29.18	P<0.0001			WT:ISO vs. KO:PBS	84.61	19.61 to 149.6	Yes	**	0.0055
Shapiro-Wilk test								Column Factor	1965	1	1965	F (1, 76) = 0.3210	P=0.5727			WT:ISO vs. KO:ISO	23.12	-41.88 to 88.12	No	ns	0.7865
W	0.925	0.9376	0.9774	0.9062				Residual	465358	76	6123					KO:PBS vs. KO:ISO	-61.49	-126.5 to 3.511	No	ns	0.0704
P value	0.124	0.2157	0.8967	0.0539
Passed normality test (alpha=0.05)?	Yes	Yes	Yes	Yes				Difference between column means
P value summary	ns	ns	ns	ns				Mean of PBS	270.7							Test details	Mean 1	Mean 2	Mean Diff.	SE of diff.	N1	N2	q	DF
								Mean of ISO	260.8
Kolmogorov-Smirnov test								Difference between means	9.913							WT:PBS vs. WT:ISO	353.7	272.4	81.32	24.74	20	20	4.647	76
KS distance	0.2032	0.1685	0.1116	0.2011				SE of difference	17.5							WT:PBS vs. KO:PBS	353.7	187.8	165.9	24.74	20	20	9.483	76
P value	0.0299	>0.1000	>0.1000	0.0332				95% CI of difference	-24.94 to 44.76							WT:PBS vs. KO:ISO	353.7	249.3	104.4	24.74	20	20	5.969	76
Passed normality test (alpha=0.05)?	No	Yes	Yes	No												WT:ISO vs. KO:PBS	272.4	187.8	84.61	24.74	20	20	4.836	76
P value summary	*	ns	ns	*				Difference between row means								WT:ISO vs. KO:ISO	272.4	249.3	23.12	24.74	20	20	1.321	76
								Mean of WT	313							KO:PBS vs. KO:ISO	187.8	249.3	-61.49	24.74	20	20	3.514	76
Number of values	20	20	20	20				Mean of KO	218.5
								Difference between means	94.52
								SE of difference	17.5
								95% CI of difference	59.67 to 129.4
								Interaction CI
								Mean diff, A1 - B1	81.32
								Mean diff, A2 - B2	-61.49
								(A1 -B1) - (A2 - B2)	142.8
								95% CI of difference	73.11 to 212.5
								(B1 - A1) - (B2 - A2)	-142.8
								95% CI of difference	-212.5 to -73.11
								Data summary
								Number of columns (Column Factor)	2
								Number of rows (Row Factor)	2
								Number of values	80
[truncated: 1 more columns]

## Sheet: Figure 2M
	Normal	Arrhythmia
WT	100	0
WT + ISO	90.9	9.1
KO	38	62
KO + ISO	19.5	80.5

## Sheet: Figure4B
WT	KO			Normality and Lognormality Tests					Welch's t test
14	22				WT	KO			Table Analyzed	N WT vs KO
8	38			Test for normal distribution
19	30			D'Agostino & Pearson test					Column B	KO
13	33			K2	0.4128	0.4421			vs.	vs.
16	42			P value	0.8135	0.8017			Column A	WT
16	23			Passed normality test (alpha=0.05)?	Yes	Yes
7	11			P value summary	ns	ns			Unpaired t test with Welch's correction
11	17								P value	0.0069
				Anderson-Darling test					P value summary	**
				A2*	0.2062	0.1507			Significantly different (P < 0.05)?	Yes
				P value	0.7988	0.933			One- or two-tailed P value?	Two-tailed
				Passed normality test (alpha=0.05)?	Yes	Yes			Welch-corrected t, df	t=3.477, df=9.084
				P value summary	ns	ns
									How big is the difference?
				Shapiro-Wilk test					Mean of column A	13
				W	0.9582	0.9752			Mean of column B	27
				P value	0.793	0.9353			Difference between means (B - A) ± SEM	14.00 ± 4.027
				Passed normality test (alpha=0.05)?	Yes	Yes			95% confidence interval	4.904 to 23.10
				P value summary	ns	ns			R squared (eta squared)	0.571
				Kolmogorov-Smirnov test					F test to compare variances
				KS distance	0.1406	0.1469			F, DFn, Dfd	6.567, 7, 7
				P value	>0.1000	>0.1000			P value	0.0239
				Passed normality test (alpha=0.05)?	Yes	Yes			P value summary	*
				P value summary	ns	ns			Significantly different (P < 0.05)?	Yes
				Number of values	8	8			Data analyzed
									Sample size, column A	8
									Sample size, column B	8

[truncated: 83 more sheets: Figure4C, Figure4F, Figure4G, Figure4I, Figure4J, Figure4L, Figure4M, Figure4N, Figure4O, Figure4R, Figure4T, Figure5B, Figure5C, Figure5D, Figure5E, Figure5F, Figure5G, Figure5H, Figure 5I, Figure 5K …]
